# Supplementary material for: Multi-Omics Analysis of Brain Metastasis Outcomes Following Craniotomy
Source: Front Oncol. 2021 Apr 6;10:615472. doi: 10.3389/fonc.2020.615472 (PMC8056216; doi:10.3389/fonc.2020.615472)
Supplement: Supplementary file 2 [file Table_1.xls]

## Sheet: Sheet0
Cluster	ID	Symbol	Entrez Gene Name	Location	Type(s)	Drug(s)
C.1	ENSG00000122644.11	ARL4A	ADP ribosylation factor like GTPase 4A	Nucleus	enzyme
C.1	ENSG00000187017.13	ESPN	espin	Cytoplasm	other
C.1	ENSG00000158234.11	FAIM	Fas apoptotic inhibitory molecule	Plasma Membrane	other
C.1	ENSG00000119392.13	GLE1	GLE1 RNA export mediator	Nucleus	other
C.1	ENSG00000272196.2	H2AC18/H2AC19	H2A clustered histone 18	Nucleus	other
C.1	ENSG00000270882.2	H4C14	H4 clustered histone 14	Nucleus	other
C.1	ENSG00000270276.2	H4C15	H4 clustered histone 15	Nucleus	other
C.1	ENSG00000112972.13	HMGCS1	3-hydroxy-3-methylglutaryl-CoA synthase 1	Cytoplasm	enzyme
C.1	ENSG00000253293.4	HOXA10	homeobox A10	Nucleus	transcription regulator
C.1	ENSG00000132196.12	HSD17B7	hydroxysteroid 17-beta dehydrogenase 7	Cytoplasm	enzyme
C.1	ENSG00000114446.4	IFT57	intraflagellar transport 57	Cytoplasm	other
C.1	ENSG00000091409.13	ITGA6	integrin subunit alpha 6	Plasma Membrane	transmembrane receptor
C.1	ENSG00000183955.11	KMT5A	lysine methyltransferase 5A	Nucleus	enzyme
C.1	ENSG00000111877.16	MCM9	minichromosome maintenance 9 homologous recombination repair factor	Nucleus	enzyme
C.1	ENSG00000164654.14	MIOS	meiosis regulator for oocyte development	Cytoplasm	other
C.1	ENSG00000139579.11	NABP2	nucleic acid binding protein 2	Nucleus	other
C.1	ENSG00000178694.8	NSUN3	NOP2/Sun RNA methyltransferase 3	Cytoplasm	enzyme
C.1	ENSG00000164494.10	PDSS2	decaprenyl diphosphate synthase subunit 2	Cytoplasm	enzyme
C.1	ENSG00000034693.13	PEX3	peroxisomal biogenesis factor 3	Cytoplasm	other
C.1	ENSG00000155918.6	RAET1L	retinoic acid early transcript 1L	Plasma Membrane	other
C.1	ENSG00000100170.8	SLC5A1	solute carrier family 5 member 1	Plasma Membrane	transporter
C.1	ENSG00000135316.16	SYNCRIP	synaptotagmin binding cytoplasmic RNA interacting protein	Nucleus	other	supinoxin
C.1	ENSG00000051596.8	THOC3	THO complex 3	Nucleus	other
C.1	ENSG00000131015.4	ULBP2	UL16 binding protein 2	Plasma Membrane	transmembrane receptor
C.2	ENSG00000124406.15	ATP8A1	ATPase phospholipid transporting 8A1	Cytoplasm	transporter
C.2	ENSG00000178904.17	DPY19L3	dpy-19 like C-mannosyltransferase 3	Other	other
C.2	ENSG00000072803.16	FBXW11	F-box and WD repeat domain containing 11	Cytoplasm	enzyme
C.2	ENSG00000104660.16	LEPROTL1	leptin receptor overlapping transcript like 1	Plasma Membrane	other
C.2	ENSG00000182636.5	NDN	necdin, MAGE family member	Nucleus	transcription regulator
C.2	ENSG00000133872.12	SARAF	store-operated calcium entry associated regulatory factor	Cytoplasm	other
C.2	ENSG00000149212.9	SESN3	sestrin 3	Extracellular Space	other
C.2	ENSG00000183576.11	SETD3	SET domain containing 3, actin histidine methyltransferase	Nucleus	enzyme
C.2	ENSG00000133121.19	STARD13	StAR related lipid transfer domain containing 13	Cytoplasm	other
C.2	ENSG00000173273.14	TNKS	tankyrase	Nucleus	enzyme	JPI-547
C.2	ENSG00000175048.15	ZDHHC14	zinc finger DHHC-type palmitoyltransferase 14	Cytoplasm	enzyme
C.3	ENSG00000240303.6	ACAD11	acyl-CoA dehydrogenase family member 11	Cytoplasm	enzyme
C.3	ENSG00000187003.6	ACTL7A	actin like 7A	Nucleus	other
C.3	ENSG00000146856.13	AGBL3	ATP/GTP binding protein like 3	Cytoplasm	peptidase
C.3	ENSG00000135541.19	AHI1	Abelson helper integration site 1	Cytoplasm	other
C.3	ENSG00000076513.15	ANKRD13A	ankyrin repeat domain 13A	Plasma Membrane	other
C.3	ENSG00000148120.13	AOPEP	aminopeptidase O (putative)	Cytoplasm	peptidase
C.3	ENSG00000146376.9	ARHGAP18	Rho GTPase activating protein 18	Cytoplasm	other
C.3	ENSG00000171681.11	ATF7IP	activating transcription factor 7 interacting protein	Nucleus	transcription regulator
C.3	ENSG00000226266.5	BAZ2B	bromodomain adjacent to zinc finger domain 2B	Extracellular Space	other
C.3	ENSG00000182533.6	CAV3	caveolin 3	Plasma Membrane	enzyme
C.3	ENSG00000082438.14	COBLL1	cordon-bleu WH2 repeat protein like 1	Extracellular Space	other
C.3	ENSG00000196739.13	COL27A1	collagen type XXVII alpha 1 chain	Extracellular Space	other	collagenase clostridium histolyticum
C.3	ENSG00000143079.13	CTTNBP2NL	CTTNBP2 N-terminal like	Cytoplasm	other
C.3	ENSG00000137145.19	DENND4C	DENN domain containing 4C	Cytoplasm	other
C.3	ENSG00000230366.8	DSCR9	Down syndrome critical region 9	Other	other
C.3	ENSG00000152591.11	DSPP	dentin sialophosphoprotein	Extracellular Space	other
C.3	ENSG00000198919.11	DZIP3	DAZ interacting zinc finger protein 3	Cytoplasm	enzyme
C.3	ENSG00000187017.13	ESPN	espin	Cytoplasm	other
C.3	ENSG00000139083.9	ETV6	ETS variant transcription factor 6	Nucleus	transcription regulator
C.3	ENSG00000157036.11	EXOG	exo/endonuclease G	Cytoplasm	enzyme
C.3	ENSG00000119321.7	FKBP15	FKBP prolyl isomerase 15	Plasma Membrane	enzyme
C.3	ENSG00000148690.11	FRA10AC1	FRA10A associated CGG repeat 1	Nucleus	other
C.3	ENSG00000167110.15	GOLGA2	golgin A2	Cytoplasm	other
C.3	ENSG00000155324.8	GRAMD2B	GRAM domain containing 2B	Extracellular Space	other
C.3	ENSG00000214511.3	HIGD1C	HIG1 hypoxia inducible domain family member 1C	Other	other
C.3	ENSG00000177606.6	JUN	Jun proto-oncogene, AP-1 transcription factor subunit	Nucleus	transcription regulator
C.3	ENSG00000168263.8	KCNV2	potassium voltage-gated channel modifier subfamily V member 2	Plasma Membrane	ion channel
C.3	ENSG00000115548.15	KDM3A	lysine demethylase 3A	Nucleus	transcription regulator
C.3	ENSG00000131023.11	LATS1	large tumor suppressor kinase 1	Nucleus	kinase
C.3	ENSG00000199165.2	let-7	microRNA let-7i	Cytoplasm	microRNA
C.3	ENSG00000111877.16	MCM9	minichromosome maintenance 9 homologous recombination repair factor	Nucleus	enzyme
C.3	ENSG00000135596.16	MICAL1	microtubule associated monooxygenase, calponin and LIM domain containing 1	Cytoplasm	enzyme
C.3	ENSG00000221265.1	mir-1255	microRNA 1255b-1	Cytoplasm	microRNA
C.3	ENSG00000110921.10	MVK	mevalonate kinase	Cytoplasm	kinase
C.3	ENSG00000100345.19	MYH9	myosin heavy chain 9	Cytoplasm	enzyme
C.3	ENSG00000177694.13	NAALADL2	N-acetylated alpha-linked acidic dipeptidase like 2	Nucleus	other
C.3	ENSG00000162614.17	NEXN	nexilin F-actin binding protein	Plasma Membrane	other
C.3	ENSG00000177463.14	NR2C2	nuclear receptor subfamily 2 group C member 2	Nucleus	ligand-dependent nuclear receptor
C.3	ENSG00000166321.12	NUDT13	nudix hydrolase 13	Cytoplasm	enzyme
C.3	ENSG00000126883.15	NUP214	nucleoporin 214	Nucleus	transporter
C.3	ENSG00000198408.12	OGA	O-GlcNAcase	Cytoplasm	enzyme
C.3	ENSG00000121577.12	POPDC2	popeye domain containing 2	Plasma Membrane	other
C.3	ENSG00000131013.3	PPIL4	peptidylprolyl isomerase like 4	Nucleus	enzyme
C.3	ENSG00000058272.14	PPP1R12A	protein phosphatase 1 regulatory subunit 12A	Cytoplasm	phosphatase
C.3	ENSG00000077157.19	PPP1R12B	protein phosphatase 1 regulatory subunit 12B	Cytoplasm	phosphatase
C.3	ENSG00000175470.17	PPP2R2D	protein phosphatase 2 regulatory subunit Bdelta	Nucleus	other
C.3	ENSG00000154710.14	RABGEF1	RAB guanine nucleotide exchange factor 1	Cytoplasm	enzyme
C.3	ENSG00000135437.8	RDH5	retinol dehydrogenase 5	Cytoplasm	enzyme
C.3	ENSG00000273489.1	RP11_180C161		Other	other
C.3	ENSG00000261616.1	RP11_6O23		Other	other
C.3	ENSG00000261054.1	RP11_6O24		Other	other
C.3	ENSG00000273451.1	RP4_569M234		Other	other
C.3	ENSG00000251733.1	SCARNA8	small Cajal body-specific RNA 8	Other	other
C.3	ENSG00000112701.16	SENP6	SUMO specific peptidase 6	Cytoplasm	peptidase
C.3	ENSG00000138468.14	SENP7	SUMO specific peptidase 7	Nucleus	peptidase
C.3	ENSG00000168137.14	SETD5	SET domain containing 5	Nucleus	enzyme
C.3	ENSG00000200534.1	SNORA33	small nucleolar RNA, H/ACA box 33	Other	other
C.3	ENSG00000239605.7	STPG4	sperm-tail PG-rich repeat containing 4	Nucleus	other
C.3	ENSG00000166263.12	STXBP4	syntaxin binding protein 4	Cytoplasm	other
C.3	ENSG00000055208.16	TAB2	TGF-beta activated kinase 1 (MAP3K7) binding protein 2	Cytoplasm	other
C.3	ENSG00000042832.10	TG	thyroglobulin	Extracellular Space	other
C.3	ENSG00000137103.15	TMEM8B	transmembrane protein 8B	Plasma Membrane	other
C.3	ENSG00000153802.10	TMPRSS11D	transmembrane serine protease 11D	Extracellular Space	peptidase
C.3	ENSG00000164548.9	TRA2A	transformer 2 alpha homolog	Nucleus	other
C.3	ENSG00000137672.11	TRPC6	transient receptor potential cation channel subfamily C member 6	Plasma Membrane	ion channel
C.3	ENSG00000152818.17	UTRN	utrophin	Plasma Membrane	transmembrane receptor
C.3	ENSG00000181722.14	ZBTB20	zinc finger and BTB domain containing 20	Nucleus	transcription regulator
C.3	ENSG00000188994.11	ZNF292	zinc finger protein 292	Nucleus	transcription regulator
C.3	ENSG00000151612.14	ZNF827	zinc finger protein 827	Other	other
C.4	ENSG00000177465.4	ACOT4	acyl-CoA thioesterase 4	Cytoplasm	enzyme
C.4	ENSG00000110711.8	AIP	aryl hydrocarbon receptor interacting protein	Nucleus	transcription regulator
C.4	ENSG00000177879.13	AP3S1	adaptor related protein complex 3 subunit sigma 1	Cytoplasm	transporter
C.4	ENSG00000137486.15	ARRB1	arrestin beta 1	Cytoplasm	transcription regulator
C.4	ENSG00000104763.16	ASAH1	N-acylsphingosine amidohydrolase 1	Cytoplasm	enzyme
C.4	ENSG00000176022.4	B3GALT6	beta-1,3-galactosyltransferase 6	Cytoplasm	enzyme
C.4	ENSG00000186222.4	BLOC1S4	biogenesis of lysosomal organelles complex 1 subunit 4	Cytoplasm	other
C.4	ENSG00000137948.17	BRDT	bromodomain testis associated	Nucleus	kinase	BI 894999
C.4	ENSG00000134830.5	C5AR2	complement component 5a receptor 2	Plasma Membrane	G-protein coupled receptor
C.4	ENSG00000179934.6	CCR8	C-C motif chemokine receptor 8	Plasma Membrane	G-protein coupled receptor
C.4	ENSG00000163606.9	CD200R1	CD200 receptor 1	Plasma Membrane	transmembrane receptor
C.4	ENSG00000196352.12	CD55	CD55 molecule (Cromer blood group)	Plasma Membrane	other
C.4	ENSG00000172216.5	CEBPB	CCAAT enhancer binding protein beta	Nucleus	transcription regulator
C.4	ENSG00000197766.6	CFD	complement factor D	Extracellular Space	peptidase
C.4	ENSG00000162129.11	CLPB	caseinolytic mitochondrial matrix peptidase chaperone subunit B	Nucleus	transcription regulator
C.4	ENSG00000178741.10	COX5A	cytochrome c oxidase subunit 5A	Cytoplasm	enzyme
C.4	ENSG00000127184.9	COX7C	cytochrome c oxidase subunit 7C	Cytoplasm	enzyme
C.4	ENSG00000143162.7	CREG1	cellular repressor of E1A stimulated genes 1	Nucleus	transcription regulator
C.4	ENSG00000156234.7	CXCL13	C-X-C motif chemokine ligand 13	Extracellular Space	cytokine
C.4	ENSG00000104671.6	DCTN6	dynactin subunit 6	Cytoplasm	enzyme
C.4	ENSG00000086189.8	DIMT1	DIMT1 rRNA methyltransferase and ribosome maturation factor	Cytoplasm	enzyme
C.4	ENSG00000120875.7	DUSP4	dual specificity phosphatase 4	Nucleus	phosphatase
C.4	ENSG00000133740.9	E2F5	E2F transcription factor 5	Nucleus	transcription regulator
C.4	ENSG00000129518.7	EAPP	E2F associated phosphoprotein	Cytoplasm	other
C.4	ENSG00000124802.10	EEF1E1	eukaryotic translation elongation factor 1 epsilon 1	Cytoplasm	translation regulator
C.4	ENSG00000084623.10	EIF3I	eukaryotic translation initiation factor 3 subunit I	Cytoplasm	translation regulator
C.4	ENSG00000100664.9	EIF5	eukaryotic translation initiation factor 5	Cytoplasm	translation regulator
C.4	ENSG00000049167.12	ERCC8	ERCC excision repair 8, CSA ubiquitin ligase complex subunit	Nucleus	transcription regulator
C.4	ENSG00000158483.14	FAM86C1P	family with sequence similarity 86 member C1, pseudogene	Other	other
C.4	ENSG00000072803.16	FBXW11	F-box and WD repeat domain containing 11	Cytoplasm	enzyme
C.4	ENSG00000163534.13	FCRL1	Fc receptor like 1	Plasma Membrane	other
C.4	ENSG00000167996.14	FTH1	ferritin heavy chain 1	Cytoplasm	enzyme
C.4	ENSG00000102393.8	GLA	galactosidase alpha	Cytoplasm	enzyme	migalastat
C.4	ENSG00000196743.7	GM2A	GM2 ganglioside activator	Cytoplasm	enzyme
C.4	ENSG00000089351.13	GRAMD1A	GRAM domain containing 1A	Cytoplasm	transporter
C.4	ENSG00000145649.7	GZMA	granzyme A	Cytoplasm	peptidase
C.4	ENSG00000272196.2	H2AC18/H2AC19	H2A clustered histone 18	Nucleus	other
C.4	ENSG00000270276.2	H4C15	H4 clustered histone 15	Nucleus	other
C.4	ENSG00000152413.13	HOMER1	homer scaffold protein 1	Plasma Membrane	other
C.4	ENSG00000103522.14	IL21R	interleukin 21 receptor	Plasma Membrane	transmembrane receptor	denenicokin
C.4	ENSG00000141401.10	IMPA2	inositol monophosphatase 2	Cytoplasm	phosphatase
C.4	ENSG00000245970.2	KB-1208A12.3		Other	other
C.4	ENSG00000167618.8	LAIR2	leukocyte associated immunoglobulin like receptor 2	Plasma Membrane	other
C.4	ENSG00000149357.8	LAMTOR1	late endosomal/lysosomal adaptor, MAPK and MTOR activator 1	Plasma Membrane	other
C.4	ENSG00000104660.16	LEPROTL1	leptin receptor overlapping transcript like 1	Plasma Membrane	other
C.4	ENSG00000245060.5	LINC00847	long intergenic non-protein coding RNA 847	Other	other
C.4	ENSG00000241945.6	LOC102724159/PWP2	PWP2 small subunit processome component	Nucleus	other
C.4	ENSG00000138095.17	LRPPRC	leucine rich pentatricopeptide repeat containing	Cytoplasm	other
C.4	ENSG00000122224.16	LY9	lymphocyte antigen 9	Plasma Membrane	other
C.4	ENSG00000112893.8	MAN2A1	mannosidase alpha class 2A member 1	Cytoplasm	enzyme
C.4	ENSG00000169032.8	MAP2K1	mitogen-activated protein kinase kinase 1	Cytoplasm	kinase	binimetinib/vemurafenib, ARRY-424704, cobimetinib/encorafenib, dabrafenib/trametinib, TAK 733, binimetinib/encorafenib/panitumumab, E 6201, refametinib, PD184352, binimetinib, trametinib, dabrafenib/ipilimumab/trametinib, cobimetinib, atezolizumab/cobimetinib/vemurafenib, encorafenib/trametinib, pimasertib, dabrafenib/panitumumab/trametinib, AS703988, trametinib/vemurafenib, dabrafenib/trametinib…
C.4	ENSG00000247626.4	MARS2	methionyl-tRNA synthetase 2, mitochondrial	Cytoplasm	enzyme
C.4	ENSG00000038274.15	MAT2B	methionine adenosyltransferase 2B	Cytoplasm	enzyme
C.4	ENSG00000158042.8	MRPL17	mitochondrial ribosomal protein L17	Cytoplasm	other
C.4	ENSG00000128626.10	MRPS12	mitochondrial ribosomal protein S12	Cytoplasm	other
C.4	ENSG00000173171.13	MTX1	metaxin 1	Cytoplasm	transporter
C.4	ENSG00000165178.9	NCF1C	neutrophil cytosolic factor 1C pseudogene	Cytoplasm	other
C.4	ENSG00000124151.17	NCOA3	nuclear receptor coactivator 3	Nucleus	transcription regulator
C.4	ENSG00000204356.10	NELFE	negative elongation factor complex member E	Nucleus	other
C.4	ENSG00000104825.15	NFKBIB	NFKB inhibitor beta	Nucleus	transcription regulator
C.4	ENSG00000145912.7	NHP2	NHP2 ribonucleoprotein	Nucleus	other
C.4	ENSG00000196290.13	NIF3L1	NGG1 interacting factor 3 like 1	Cytoplasm	other
C.4	ENSG00000123213.21	NLN	neurolysin	Cytoplasm	peptidase
C.4	ENSG00000196943.11	NOP9	NOP9 nucleolar protein	Nucleus	other
C.4	ENSG00000183971.5	NPW	neuropeptide W	Extracellular Space	other
C.4	ENSG00000167770.10	OTUB1	OTU deubiquitinase, ubiquitin aldehyde binding 1	Cytoplasm	enzyme
C.4	ENSG00000083454.20	P2RX5	purinergic receptor P2X 5	Plasma Membrane	ion channel
C.4	ENSG00000281450.1	PANDAR	promoter of CDKN1A antisense DNA damage activated RNA	Other	other
C.4	ENSG00000126249.6	PDCD2L	programmed cell death 2 like	Other	other
C.4	ENSG00000105185.10	PDCD5	programmed cell death 5	Nucleus	other
C.4	ENSG00000162735.17	PEX19	peroxisomal biogenesis factor 19	Cytoplasm	other
C.4	ENSG00000102096.9	PIM2	Pim-2 proto-oncogene, serine/threonine kinase	Nucleus	kinase	SGI 1776, PIM/FLT3 kinase inhibitor SEL24, LGH447, AZD-1208
C.4	ENSG00000110697.11	PITPNM1	phosphatidylinositol transfer protein membrane associated 1	Cytoplasm	transporter
C.4	ENSG00000105258.7	POLR2I	RNA polymerase II subunit I	Nucleus	transcription regulator
C.4	ENSG00000128059.7	PPAT	phosphoribosyl pyrophosphate amidotransferase	Cytoplasm	enzyme	6-mercaptopurine/prednisone/thioguanine, L-asparaginase/cyclophosphamide/cytarabine/daunorubicin/6-mercaptopurine/prednisone/vincristine, cytarabine/daunorubicin/thioguanine, cyclophosphamide/cytarabine/6-mercaptopurine, cytarabine/thioguanine, 6-mercaptopurine, 6-mercaptopurine/vincristine, thioguanine, amidophosphoribosyltransferase inhibitor, azathioprine, 6-mercaptopurine/prednisone, hydroxyu…
C.4	ENSG00000117450.12	PRDX1	peroxiredoxin 1	Cytoplasm	enzyme
C.4	ENSG00000123131.11	PRDX4	peroxiredoxin 4	Cytoplasm	enzyme
C.4	ENSG00000101182.13	PSMA7	proteasome 20S subunit alpha 7	Cytoplasm	peptidase
C.4	ENSG00000100804.17	PSMB5	proteasome 20S subunit beta 5	Cytoplasm	peptidase	bortezomib/thalidomide, bortezomib/dexamethasone/rituximab, ixazomib citrate, bortezomib/cladribine/rituximab, bortezomib/dexamethasone/pomalidomide, bortezomib/doxorubicin, bortezomib/dexamethasone/thalidomide, bortezomib/paclitaxel, carfilzomib, bortezomib/sorafenib, bortezomib/rituximab, bortezomib/fulvestrant, bortezomib/lenalidomide, carfilzomib/dexamethasone/lenalidomide, bortezomib/dexamet…
C.4	ENSG00000092010.13	PSME1	proteasome activator subunit 1	Cytoplasm	other
C.4	ENSG00000152942.17	RAD17	RAD17 checkpoint clamp loader component	Nucleus	enzyme
C.4	ENSG00000173653.6	RCE1	Ras converting CAAX endopeptidase 1	Cytoplasm	peptidase
C.4	ENSG00000170468.7	RIOX1	ribosomal oxygenase 1	Nucleus	enzyme
C.4	ENSG00000133872.12	SARAF	store-operated calcium entry associated regulatory factor	Cytoplasm	other
C.4	ENSG00000168079.15	SCARA5	scavenger receptor class A member 5	Plasma Membrane	transmembrane receptor
C.4	ENSG00000131871.13	SELENOS	selenoprotein S	Cytoplasm	other
C.4	ENSG00000126821.7	SGPP1	sphingosine-1-phosphate phosphatase 1	Cytoplasm	phosphatase
C.4	ENSG00000184990.11	SIVA1	SIVA1 apoptosis inducing factor	Cytoplasm	other
C.4	ENSG00000102743.13	SLC25A15	solute carrier family 25 member 15	Cytoplasm	transporter
C.4	ENSG00000178996.11	SNX18	sorting nexin 18	Cytoplasm	transporter
C.4	ENSG00000100883.10	SRP54	signal recognition particle 54	Cytoplasm	enzyme
C.4	ENSG00000157303.9	SUSD3	sushi domain containing 3	Plasma Membrane	other
C.4	ENSG00000051596.8	THOC3	THO complex 3	Nucleus	other
C.4	ENSG00000092330.14	TINF2	TERF1 interacting nuclear factor 2	Nucleus	other
C.4	ENSG00000169903.6	TM4SF4	transmembrane 4 L six family member 4	Plasma Membrane	other
C.4	ENSG00000168569.7	TMEM223	transmembrane protein 223	Other	other
C.4	ENSG00000130726.10	TRIM28	tripartite motif containing 28	Nucleus	transcription regulator
C.4	ENSG00000170892.9	TSEN34	tRNA splicing endonuclease subunit 34	Nucleus	enzyme
C.4	ENSG00000102178.11	UBL4A	ubiquitin like 4A	Cytoplasm	enzyme
C.4	ENSG00000110057.6	UNC93B1	unc-93 homolog B1, TLR signaling regulator	Cytoplasm	other
C.4	ENSG00000100568.9	VTI1B	vesicle transport through interaction with t-SNAREs 1B	Plasma Membrane	transporter
C.4	ENSG00000263020.4	XXbac-BPG32J3.22		Other	other
C.4	ENSG00000177494.5	ZBED2	zinc finger BED-type containing 2	Other	other
C.4	ENSG00000188707.5	ZBED6CL	ZBED6 C-terminal like	Other	other
O	ENSG00000144476.5	ACKR3	atypical chemokine receptor 3	Plasma Membrane	G-protein coupled receptor
O	ENSG00000205336.10	ADGRG1	adhesion G protein-coupled receptor G1	Plasma Membrane	G-protein coupled receptor
O	ENSG00000137124.6	ALDH1B1	aldehyde dehydrogenase 1 family member B1	Cytoplasm	enzyme
O	ENSG00000126016.12	AMOT	angiomotin	Plasma Membrane	other
O	ENSG00000154856.11	APCDD1	APC down-regulated 1	Plasma Membrane	other
O	ENSG00000137074.17	APTX	aprataxin	Nucleus	phosphatase
O	ENSG00000138639.16	ARHGAP24	Rho GTPase activating protein 24	Cytoplasm	other
O	ENSG00000047648.20	ARHGAP6	Rho GTPase activating protein 6	Cytoplasm	other
O	ENSG00000162772.15	ATF3	activating transcription factor 3	Nucleus	transcription regulator
O	ENSG00000114200.8	BCHE	butyrylcholinesterase	Plasma Membrane	enzyme	hexafluorenium, pyridostigmine, edrophonium, malathion, pralidoxime, rivastigmine, echothiophate, tacrine, dipivefrin, isoflurophate, atropine/edrophonium, atropine/pralidoxime
O	ENSG00000153094.20	BCL2L11	BCL2 like 11	Cytoplasm	other
O	ENSG00000145349.15	CAMK2D	calcium/calmodulin dependent protein kinase II delta	Cytoplasm	kinase
O	ENSG00000196776.13	CD47	CD47 molecule	Plasma Membrane	transmembrane receptor	HX009, TJ011133, magrolimab, TTI-622, AO-176, IBI322, CC-90002, ALX148, TTI-621
O	ENSG00000104371.4	DKK4	dickkopf WNT signaling pathway inhibitor 4	Extracellular Space	other
O	ENSG00000102189.15	EEA1	early endosome antigen 1	Cytoplasm	other
O	ENSG00000013016.13	EHD3	EH domain containing 3	Cytoplasm	other
O	ENSG00000176396.9	EID2	EP300 interacting inhibitor of differentiation 2	Nucleus	other
O	ENSG00000106038.11	EVX1	even-skipped homeobox 1	Nucleus	transcription regulator
O	ENSG00000277150.1	F8A1 (includes others)	coagulation factor VIII associated 1	Nucleus	other
O	ENSG00000112584.12	FAM120B	family with sequence similarity 120B	Nucleus	other
O	ENSG00000171931.11	FBXW10	F-box and WD repeat domain containing 10	Cytoplasm	other
O	ENSG00000137478.13	FCHSD2	FCH and double SH3 domains 2	Plasma Membrane	other
O	ENSG00000177283.5	FZD8	frizzled class receptor 8	Plasma Membrane	G-protein coupled receptor	vantictumab
O	ENSG00000147874.9	HAUS6	HAUS augmin like complex subunit 6	Cytoplasm	other
O	ENSG00000003147.16	ICA1	islet cell autoantigen 1	Cytoplasm	other
O	ENSG00000096872.14	IFT74	intraflagellar transport 74	Cytoplasm	other
O	ENSG00000123496.6	IL13RA2	interleukin 13 receptor subunit alpha 2	Plasma Membrane	transmembrane receptor	cintredekin besudotox
O	ENSG00000111536.4	IL26	interleukin 26	Extracellular Space	cytokine
O	ENSG00000135424.14	ITGA7	integrin subunit alpha 7	Plasma Membrane	other
O	ENSG00000134504.11	KCTD1	potassium channel tetramerization domain containing 1	Nucleus	transcription regulator
O	ENSG00000130164.10	LDLR	low density lipoprotein receptor	Plasma Membrane	transporter	iodine I 131 iodocholesterol
O	ENSG00000128534.6	LSM8	LSM8 homolog, U6 small nuclear RNA associated	Nucleus	other
O	ENSG00000160285.13	LSS	lanosterol synthase	Cytoplasm	enzyme	oxiconazole
O	ENSG00000172175.11	MALT1	MALT1 paracaspase	Cytoplasm	peptidase	JNJ-67856633
O	ENSG00000108960.6	MMD	monocyte to macrophage differentiation associated	Plasma Membrane	kinase
O	ENSG00000170906.14	NDUFA3	NADH:ubiquinone oxidoreductase subunit A3	Cytoplasm	enzyme
O	ENSG00000109320.10	NFKB1	nuclear factor kappa B subunit 1	Nucleus	transcription regulator	triflusal, bortezomib/dexamethasone/thalidomide, dexamethasone/thalidomide, thalidomide, rituximab/thalidomide, prednisone/thalidomide, bortezomib/thalidomide
O	ENSG00000109705.7	NKX3-2	NK3 homeobox 2	Nucleus	transcription regulator
O	ENSG00000169297.7	NR0B1	nuclear receptor subfamily 0 group B member 1	Nucleus	ligand-dependent nuclear receptor
O	ENSG00000136811.15	ODF2	outer dense fiber of sperm tails 2	Cytoplasm	other
O	ENSG00000254550.1	OMP	olfactory marker protein	Cytoplasm	other
O	ENSG00000006712.13	PAF1	PAF1 homolog, Paf1/RNA polymerase II complex component	Nucleus	other
O	ENSG00000090097.19	PCBP4	poly(rC) binding protein 4	Nucleus	other
O	ENSG00000102312.19	PORCN	porcupine O-acyltransferase	Cytoplasm	enzyme	CGX1321, ETC-1922159, LGK-974
O	ENSG00000070950.8	RAD18	RAD18 E3 ubiquitin protein ligase	Nucleus	other
O	ENSG00000153165.17	RGPD4 (includes others)	RANBP2 like and GRIP domain containing 5	Nucleus	enzyme
O	ENSG00000213079.8	SCAF8	SR-related CTD associated factor 8	Nucleus	other
O	ENSG00000158715.5	SLC45A3	solute carrier family 45 member 3	Cytoplasm	transporter
O	ENSG00000143842.13	SOX13	SRY-box transcription factor 13	Nucleus	transcription regulator
O	ENSG00000164761.7	TNFRSF11B	TNF receptor superfamily member 11b	Plasma Membrane	transmembrane receptor
O	ENSG00000056972.17	TRAF3IP2	TRAF3 interacting protein 2	Cytoplasm	enzyme
O	ENSG00000180543.4	TSPYL5	TSPY like 5	Other	other
O	ENSG00000105668.6	UPK1A	uroplakin 1A	Plasma Membrane	other
O	ENSG00000136878.11	USP20	ubiquitin specific peptidase 20	Cytoplasm	peptidase
O	ENSG00000166348.16	USP54	ubiquitin specific peptidase 54	Other	peptidase
O	ENSG00000160293.15	VAV2	vav guanine nucleotide exchange factor 2	Cytoplasm	transcription regulator
O	ENSG00000108039.16	XPNPEP1	X-prolyl aminopeptidase 1	Cytoplasm	peptidase
O	ENSG00000169155.8	ZBTB43	zinc finger and BTB domain containing 43	Nucleus	transcription regulator
O	ENSG00000180855.14	ZNF443	zinc finger protein 443	Nucleus	transcription regulator
O	ENSG00000196391.9	ZNF774	zinc finger protein 774	Other	other
